# Supplementary material for: Essential Role of the Anterior Piriform Cortex in Mediating Social Novelty Output via a Top–Down Circuit
Source: Adv Sci (Weinh). 2025 Feb 14;12(13):2406192. doi: 10.1002/advs.202406192 (PMC11967784; doi:10.1002/advs.202406192)
Supplement: Supplementary file 2 — Supporting Information [file ADVS-12-2406192-s002.xlsx]

## Sheet: Fig.1
Fig.1 A					Fig.1 E					Fig.1 G					Fig.1 I
mPFC		APC			Empty		Stimulus			Familiar		Novel			Familiar 1		Familiar 2
Homecage mice	Social mice	Homecage mice	Social mice		Pre	During	Pre	During		Pre	During	Pre	During		Pre	During	Pre	During
184.89	683.412	206.7	2124.1		0.916667	0.833333	0.527778	0.933333		1.5	1.36667	1.97917	1.67917		0.979167	1.77315	1.25	1.41667
266.173	557.52	408.7	1102.7		1.16369	1.31758	1.08631	1.69464		1.01823	1.26835	0.747024	1.45159		1.24107	1.52564	0.791667	1.4127
115.976	665.269	333.6	1826.7		1.15625	1.13727	0.984375	1.11198		1.125	2.21528	0.979167	1.63542		0.947917	1.27367	0.90625	1.24219
238.796	678.313	304.1	567.3		0.996032	0.912983	1.125	1.53725		1.07143	1.50979	1.10556	1.60185		0.84127	1.25885	0.787037	1.5393
62.3677	751.721	503.3	572.6		1.19792	1.08681	1.1	0.876771		1.20833	1.64583	1.22396	1.3851		1.33654	1.82051	1.58654	1.55876
237.741	716.058	356.9	675.6		1.53125	1.54167	1.14062	1.7294		0.996094	2.01953	2.36458	3.34028		0.802083	1.35764	0.566406	1.09531
192.058	684.233	193.1	1349.2		1.58036	1.75	1.3125	1.6994		0.659375	0.850536	1	0.948438		1.29583	1.77056	1.24306	1.84259
157.746	896.721	569.6	1159.6		0.932292	1.43056	0.895833	1.36111		1.4375	1.27248	1.08125	1.96146		2.08846	2.0641	1.59615	1.41115
173.624	970.71	594.8	1893		1.75	1.7363	1.85417	2.54654		1.43304	1.29677	1.21429	1.54563		0.958333	1.42659	0.866071	1.24107
181.901	938.887	436.6	1471.4							1.07031	1.31771	1.41667	1.29375
190.797	790.87	682.9	1221.5
86.9226	877.601	142.4	1044.1
217.639	761.841	289.7	1744.3
186.011	715	252.1	1396.9
255.122	448.313	187	990
103.319	521.079	53.1	1160.2
66.1426	462.594

## Sheet: Fig.2
	Fig.2 C D			Fig.2 G H			Fig.2 K L			Fig.2 M				Fig.2 N			Fig.2 O			Fig.2 P			Fig.2 Q
	Empty	Stimulus		Familiar	Novel		Familiar 1	Familiar 2		Empty vs Stimulus	Familiar vs Novel	Familiar 1 vs 2		Empty	Stimulus		Familiar	Novel		Familiar 1	Familiar 2		Empty vs Stimulus		Familiar vs Novel		Familiar 1 vs 2
	0.014888	0.071676		0.068634	0.102684		-0.5	-0.81946		0.656023	0.198753	-0.24211	Excitation	102	174	Excitation	114	145	Excitation	90	80		60		68		45
	-0.2234	0.040822		0.557991	0.013958		0.315909	0.450517		1	-0.95119	0.175631	Inhibition	62	56	Inhibition	71	56	Inhibition	25	26		55		69		58
	-0.21544	-0.17184		0.249317	-0.00914		0.164141	0.13268		0.11258	-1	-0.10599	no response	488	547	no response	468	379	no response	293	304		55		63		43
	-0.12953	0.127171		-0.12925	-0.01836		1.125	1.04107		1	0.751236	-0.03875											54		63		47
	-0.0839	0.084761		0.284893	0.688743		0.430556	0.108974		1	0.414785	-0.59604											61		68		55
	-0.10012	0.227717		1.42207	1.71606		0.63046	0.410962		1	0.093681	-0.21077											61		62		52
	-0.11263	0.170211		0.46163	2.11862		0.030214	0.007559		1	0.642182	-0.59977											57		68		50
	0.034962	0.074874		0.858974	2.61986		1.6875	-0.21083		0.363378	0.506172	-1											63		64		59
	0.055029	0.299618		3.29098	4.48751		0.15	-0.32816		0.689669	0.153826	-1											64		62		56
	0.381551	1.03373		1.26191	0.089286		-0.48413	0.033333		0.460812	-0.86784	1											50		59		48
	0.442711	1.3557		2.79167	8.55556		0.061176	0.066587		0.507665	0.507956	0.042352											##		##		ns
	0.137778	0.722659		3.32867	5.57083		1.04126	0.436693		0.679749	0.251942	-0.40906											60	50	68	50	45	50
	0.542742	0.072497		0.956662	2.34722		1.06105	0.14321		-0.76433	0.420886	-0.76216											55	50	69	50	58	50
	0.128856	0.351199		0.153694	0.162824		0.749139	0.178571		0.463162	0.028845	-0.61503											55	50	63	50	43	50
	0.145112	0.15292		0.294283	0.076966		0.20046	0.679227		0.026199	-0.58537	0.544247											54	50	63	50	47	50
	-0.14838	0.553565		0.253599	0.093762		0.993323	0.03858		1	-0.46015	-0.92523											61	50	68	50	55	50
	-0.00887	0.12377		0.080001	0.101338		0.511935	-0.06023		1	0.117664	-1											61	50	62	50	52	50
	0.228059	0.094226		0.270905	0.204766		0.426499	0.189789		-0.41526	-0.13904	-0.38409											57	50	68	50	50	50
	0.122062	0.163404		0.280591	0.422818		2.48054	1.37407		0.144823	0.202197	-0.28705											63	50	64	50	59	50
	0.370445	0.126233		0.653699	0.842501		0.019368	-0.10375		-0.49169	0.126188	-1											64	50	62	50	56	50
	-0.15196	0.166349		0.244327	0.267372		-0.44081	-0.45139		1	0.045036	-0.01186											50	50	59	50	48	50
	0.097826	-0.15614		0.304087	-0.01609		0.106892	-0.12575		-1	-1	-1
	-0.21104	1.10494		0.632884	-0.28409		-0.42488	-0.49035		1	-1	-0.07153
	0.223262	0.910714		0.334818	1.2104		0.144026	-0.27769		0.606232	0.566641	-1
	0.074815	0.069841		0.014732	-0.38459		0.063997	-0.2243		-0.03439	-1	-1
	0.075049	0.182554		-0.11418	0.195326		0.520448	0.437763		0.417328	1	-0.08629
	0.294118	0.375992		-0.95238	-1		0.281559	0.412793		0.12218	-0.02439	0.189002
	0.432692	6.375		-0.93027	-0.5		0.549411	1.39743		0.872881	0.300831	0.435587
	0.071429	-0.03333		-0.15594	-0.14516		0.23545	0.006712		-1	0.035802	-0.94457
	-0.47619	-0.08506		-0.23613	-0.11667		1.69643	0.100745		0.696891	0.338605	-0.88788
	0.793118	0.235958		0.096485	0.459627		0.364077	0.222219		-0.54142	0.653002	-0.24196
	0.436354	0.115404		0.179087	-0.18345		0.32683	0.028244		-0.58169	-1	-0.84091
	0.222552	0.372121		-0.27555	-0.20192		-0.34926	-0.17436		0.251515	0.154209	0.334021
	0.202461	0.118844		0.440649	0.4375		0.026781	1.20328		-0.26024	-0.00359	0.956456
	3.7295	1.78204		-0.03125	0.166667		0.703535	0.378524		-0.35334	1	-0.30036
	0.360535	0.26057		-0.41979	-0.58722		-0.11073	-0.12749		-0.16095	-0.16626	-0.07036
	-0.02555	0.19524		0.460687	0.911848		-0.0411	-0.10984		1	0.328706	-0.45541
	-0.38282	0.287244		0.624288	0.833399		0.130952	0.459599		1	0.143454	0.556509
	-0.0747	-0.03314		-0.08986	0.45064		-0.07737	0.202984		0.385386	1	1
	-0.44838	0.071116		-0.05468	0.381063		0.236034	-0.1043		1	1	-1
	0.466533	0.207333		-0.11327	0.475398		-0.02254	0.333333		-0.38465	1	1
	-0.19507	0.368046		-0.27375	-0.07332		1.24444	0.0849		1	0.577492	-0.87227
	-0.13324	0.186224		1.14448	5.97143		-0.06805	0.252597		1	0.678332	1
	-0.24415	-0.00915		0.187076	0.353545		0.833359	-0.0585		0.927754	0.307922	-1
	0.160535	2.93068		-0.29406	-0.02939		0.04243	-0.04167		0.896135	0.818272	-1
	0.074742	0.052371		-0.28355	0.042582		0.63194	0.633443		-0.17599	1	0.001188
	0.197196	0.29787		-0.3141	-0.2975		0.61719	0.135185		0.203355	0.027142	-0.64064
	0.386689	0.708864		-0.04208	-0.13025		0.467487	0.985648		0.294075	-0.51163	0.356581
	0.271355	0.747433		0.046384	-0.30777		0.153699	0.522259		0.467298	-1	0.545241
	0.175925	0.192559		0.220957	-0.08623		0.105076	0.791001		0.045142	-1	0.765476
	-0.04776	-0.01422		0.025419	0.639319		-0.08222	0.090439		0.541142	0.923522	1
	0.035444	0.099453		0.728578	0.763738		0.456253	0.287883		0.474503	0.023561	-0.22626
	0.426266	0.00889		-0.04104	0.107364		0.01578	-0.07184		-0.95914	1	-1
	1.16697	2.02948		-0.51766	-0.28738		-0.01197	-0.06496		0.269834	0.286048	-0.68881
	0.207206	0.382649		0.127772	0.747886		0.511494	-0.37379		0.297434	0.708169	-1
	0.443523	0.616375		-0.01413	0.083892		0.968137	0.870674		0.163084	1	-0.053
	0.116387	0.307108		0.493056	0.6		0.059398	0.278899		0.45035	0.097839	0.648841
	0.272951	0.077597		0.242966	0.803538		0.668515	0.330593		-0.55728	0.535662	-0.33822
	0.04645	0.028287		-0.01535	0.263683		0.297328	0.032818		-0.24303	1	-0.80119
	-0.06152	0.016603		0.377307	0.215863		0.506101	1.29213		1	-0.27217	0.437111
	-0.26922	-0.00238		0.041939	0.503613		0.100357	0.388749		0.982474	0.846251	0.589631
	2.96769	0.684524		-0.01365	0.058201		0.201127	0.265916		-0.62515	1	0.138722
	0.039057	0.504321		0.790909	0.928105		0.236015	0.53961		0.856244	0.079811	0.39142
	0.338835	0.526183		0.378376	0.413339		0.328855	0.611001		0.216583	0.044161	0.300201
	0.345467	0.416711		0.766714	0.399798		-1	0.614379		0.093474	-0.31454	1
	0.142883	0.241667		0.527441	0.838095		-0.28663	1.41749		0.256882	0.227496	1
	0.539515	0.671875		0.283668	0.14446		0.383333	1.09057		0.109263	-0.32516	0.47984
	0.059328	0.688625		0.023115	0.003899		-0.10417	0.789583		0.841359	-0.71133	1
	0.339342	0.330133		0.407624	-0.02194		0.196429	0.134878		-0.01376	-1	-0.18578
	0.37697	0.24423		0.021081	-0.00264		0.766667	0.007152		-0.21368	-1	-0.98152
	0.142063	0.594443		0.223831	0.157956		1.92779	1.05617		0.614224	-0.17254	-0.2921
	0.028227	0.121983		2.29e-05	0.211103		0.294841	0.249173		0.624166	0.999783	-0.08395
	0.377834	1.11381		0.110231	-0.01158		1.06389	0.413401		0.4934	-1	-0.44033
	-0.16011	0.332491		-0.07526	0.56912		0.189204	0.26554		1	1	0.167866
	0.231518	0.561415		0.124226	-0.39748		0.851716	2.4572		0.416047	-1	0.485199
	0.331402	-0.04714		-0.39966	-0.42899		-0.05924	0.199709		-1	-0.03539	1
	0.948055	0.310513		0.009259	0.340852		0.321111	0.137667		-0.50656	0.947108	-0.39985
	0.212992	0.073559		-0.2754	-0.53167		0.980676	1.00476		-0.48659	-0.31753	0.012129
	0.043188	0.082577		0.317949	0.668137		0.175	3.76429		0.313195	0.355129	0.911151
	0.31373	0.010652		0.063925	0.142806		2.47952	0.641671		-0.93432	0.381563	-0.58883
	0.669312	0.357395		0.423232	-0.05556		0.497821	0.138843		-0.3038	-1	-0.56384
	0.940171	0.027183		-0.24392	0.833333		0.701515	0.824306		-0.9438	1	0.080475
	0.484848	0.854762		0.98964	0.304233		0.39881	1.46165		0.276136	-0.52973	0.571278
	0.264815	0.463305		0.494283	0.795094		0.861111	0.04238		0.272606	0.233299	-0.90619
	-0.04887	0.441509		-0.05601	0.580302		0.699931	-0.13078		1	1	-1
	-0.27837	0.560671		0.381548	1.33761		-0.28796	0.432794		1	0.556121	1
	-0.03851	0.154675		0.035499	0.508485		0.077241	0.210346		1	0.869485	0.462834
	0.051587	0.670476		-0.0315	0.180371					0.857112	1
	-0.03333	0.162576		-0.07159	-0.12994					1	-0.28954
	0.387831	0.13097		0.451617	0.069231					-0.49511	-0.73416
	-0.01252	0.843692		-0.04426	0.09623					1	1
	0.107407	1.6218		0.318234	1.07055					0.875773	0.541707
	-0.29089	0.875721		0.493088	-0.01703					1	-1
	0.06859	0.152127		-0.08653	0.019148					0.37848	1
	-0.01128	0.087714		0.001044	2.45151					1	0.999149
	0.122876	-0.05516		0.106514	-0.10398					-1	-1
	0.333333	0.692161		1.4288	0.888889					0.349907	-0.23295
	0.604583	0.157867		1.20218	0.217628					-0.5859	-0.69344
	0.020046	-0.11577		-0.85714	-0.3913					-1	0.373138
	0.167196	0.178613		-0.26339	1.58937					0.033015	1
	0.284734	0.365714		0.09375	1.12467					0.124499	0.846112
	-0.06173	0.29385		0.312191	0.561941					1	0.285712
	0.370654	0.246985		0.103718	0.204					-0.20023	0.325889
	0.160606	1.23068		0.100122	0.663025					0.769126	0.737608
	0.509259	1.43119		0.151096	0.082605					0.475112	-0.29307
	0.609649	0.897831								0.191168
	-0.18483	0.347027								1
	-1	0.787469								1
	0.061111	1.37624								0.914967
	1.51852	0.57094								-0.4535
	0.393039	0.193591								-0.33999
	0.431818	0.129099								-0.53969
	0.201282	0.871429								0.624723
	-0.19711	0.29436								1

## Sheet: Fig.3
	Fig.3 D			Fig.3 F			Fig.3 H			Fig.3 I				Fig.3 J				Fig.3 K				Fig.3 M
	Empty	Stimulus		Familiar	Novel		Familiar 1	Familiar 2		Empty vs Stimulus	Familiar vs Novel	Familiar 1 vs 2		Empty vs Stimulus	Familiar vs Novel	Familiar 1 vs 2		Empty vs Stimulus	Familiar vs Novel	Familiar 1 vs 2		mCherry++cFos+	mCherry-+cFos+
Mean	3.21266	8.80137	Mean	-3.82231	1.84665	Mean	2.44765	-0.53567		40.6889	118.188	-92.2963		88	65	47		80	88	80		3.84615	96.1538
	-1.08422	10.8301		-0.38104	3.16492		1.01508	6.97792		83.9991	66.3692	56.6271		64	75	58		90	88	80		3.92157	96.0784
	18.193	19.7986		-2.71874	36.6823		5.1484	7.42403		8.19525	90.8433	18.2121		100	80	37		100	88	60		5.08475	94.9153
	-0.30658	0.114793		0.42252	1.48083		6.92079	21.9287		72.9411	33.071	10.9731		76	80	47		80	100	60		5.55556	94.4444
	-1.38932	10.6095		1.12888	4.25847		3.21624	6.99831		65.273	44.7939	20.0414		84	80	53		100	100	40		3.7037	96.2963
	0.345495	7.44985		-0.96038	2.166		3.72266	8.41365		75.4318	92.1178	32.7177		88	65	63		100	88	40		3.57143	96.4286
	3.62406	5.7171		1.80255	9.5247		6.53973	-3.6763		23.54	54.52	-25.7411		88	60	47		90	75	80		5.40541	94.5946
	-0.66452	20.0993		6.59811	7.83862		0.617808	11.6664		81.1253	10.2092	50.2582		84	85	53		90	88	80		2.94118	97.0588
	-1.50348	1.81514		2.29521	3.46543		0.02546	1.21649		105.455	30.9548	28.3029		84	85	53		70	88	80		6.45161	93.5484
	-5.93722	32.3653		2.48391	7.63557		6.34033	9.41507		104.012	26.8454	21.8931		72	65	53		100	88	40		4.7619	95.2381
	-0.73764	4.90768		0.08289	1.17983		16.1395	18.6569		93.2658	34.498	6.49553										4.54545	95.4545
																						2.22222	97.7778
Peak	7.58334	17.9881	Peak	1.52752	11.0379	Peak	5.65838	0.226684														2.94118	97.0588
	1.22674	14.1066		2.65913	13.1545		2.95026	10.6539														5.88235	94.1176
	27.0213	31.8456		2.0639	43.0157		6.74036	9.74218														3.7037	96.2963
	0.145108	0.927426		1.14923	2.28494		28.5049	35.5318														4	96
	2.92038	13.8987		5.90064	15.4762		7.13322	10.7091														4	96
	1.25535	8.96393		0.144046	3.51092		6.17381	12.1782
	5.62039	9.08113		4.54129	15.4292		16.5361	9.76574
	2.51753	24.1586		8.13436	9.98411		6.05066	18.2776
	-0.0727	2.73826		3.44945	6.54241		1.81055	3.24
	-0.76486	38.893		13.815	15.8453		7.89116	12.3149
	0.270301	7.75737		1.03669	2.12868		19.9736	22.7487

## Sheet: Fig.4
		Fig.4 B										Fig.4 D							Fig.4 E								Fig.4 F												Fig.4 I				Fig.4 J
frequency	ACSF	70 pA	10	0	22	2	0	0	17	17		mCh+CNO		Gi+Saline		Gi+CNO			mCh+CNO		Gi+Saline		Gi+CNO			mCh+CNO	F1	15.6	20.3	9.6	4.4	16.4	15.7	10.2	11.1	17.1	11.8		mCh+CNO	Gi+Saline	Gi+CNO		mCh+CNO	Gi+Saline	Gi+CNO
		120 pA	27	0	42	20	20	17	27	25		E	S	E	S	E	S		F	N	F	N	F	N			F2	3.3	10	0	12.8	17.9	12.2	17.3	18	13.5	9.4		58.1933	80	60	Time in center	28	16.1	15.2
		170 pA	37	25	55	30	30	25	32	30		95.4976	163.196	124.2	190.3	40.3	175.2		79.8573	110.858	59.6	138.1	65.7	108.9			F3	17.2	12.2	24	13.8	18.8	21.7	18.6	15.4	9.6	11.5		57.4468	60	60		68.3615	30.2	25.1
		220 pA	47	35	60	35	37	30	37	35		140.541	235.101	76	225.6	39.5	196		86.3547	274.065	89.5	125.8	150.2	63.2			N1	63.8	57.5	66.4	68.9	47	50.5	53.9	55.5	59.8	67.2		66.0831	64.29	40		44.3526	72.7	16.5
												55.8331	181.126	47.4	342.3	135	158.8		109.002	188.065	68.2	287.3	131	106.1															52.7475	63.64	66.67		65.7442	53.3	30.1
	CNO	70 pA	0	0	7	0	0	0	2	0		60.7397	148.589	61.2	415.4	38.5	349		93.7345	130.71	114.8	181.5	129.7	234.5		Gi+Saline	F1	19.3548	16.6667	15.3846	23.0769	9.375	10.5263	0	5				53.2359	55.56	65.52		66.6744	66.5	61.5
		120 pA	15	0	32	0	5	7	5	10		100.617	191.549	86.5	97	74	252.6		98.7011	126.181	77.9	91.4	141.8	143.7			F2	9.67742	12.5	33.3333	0	9.375	0	11.1111	10				51.9678	56.52	59.26		39.6217	61.6	65.2
		170 pA	30	17	42	12	25	17	10	17		70.8457	182.932	64.7	198.3	114.5	230.7		158.636	232.18	89.5	159	171.6	179.2			F3	12.9032	16.6667	10.2564	0	6.25	5.26316	0	15				67.0301	57.69	70.59		58.6819	30.2	4.8
		220 pA	40	30	50	22	35	22	10	22		68.685	128.089	96.8	225.9	110.6	191.4		59.0044	78.4059	97.2	131.2	167	148			N1	58.0645	54.1667	41.0256	76.9231	75	84.2105	88.8889	70				60.6557	64.29	45.83		67.4447	26.3	46.1
												54.6041	163.772	127.9	142.9	86.9	131.2		87.2465	190.054	45.4	167.1	123.5	117.2															77.531		40.91		14.9758	57.6	15.2
												70.2454	197.934	80.8	136.3	69.5	96.9		60.1645	201.135	54.6	143.2	72	115.1		Gi+CNO	F1	6.45161	0	7.40741	14.2857	6.66667	0	9.375	3.84615	0	32						41.7364		18.3
		Vm										56.6441	197.614	65.9	146.4	37	302		108.288	110.928	72.6	100.5	96.8	139.2			F2	6.45161	0	7.40741	7.14286	6.66667	0	6.25	0	0	12								98.5
		ACSF	CNOI									126.649	140.65	39.4	251.1	52	178.6		58.4042	122.249	78.1	153.4	73.1	87.8			F3	0	4.7619	22.2222	14.2857	13.3333	2.43902	0	3.84615	11.1111	8
		-68.322	-70.5655									68.8052	156.812	107.2	254.2	77.4	235.4		51.2838	209.776	148.6	153.1	96.2	156.5			N1	87.0968	95.2381	62.963	64.2857	73.3333	97.561	84.375	92.3077	88.8889	48					Speed	7.35841	4.9	6.3
		-79.4261	-79.9054									95.7674	150.811	44.8	218.9				122.489	154.572	90.7	125.7																					6.78888	4.3	6.2
		-63.8438	-71.5498																								Fig.4 G																5.5675	6.5	5
		-73.4411	-74.6921																							mCh+CNO	F1	14.6	15	9.6	17.3	24.3	17.1	17.3	9.4	15	7.4						7.24111	6.3	4.3
		-70.5548	-71.8792																								F2	15.6	13	14.4	7.8	17.1	15.6	18.8	8.1	7.3	7.6						5.13521	4.9	5.7
		-67.0066	-67.4273									Discrimination index							Discrimination index								N2	55.5	59.6	53.3	49	36.8	38.8	39.7	64.7	61.3	76.2						6.18675	6.6	4.2
		-58.3422	-59.953									mCh+CNO		Gi+Saline		Gi+CNO			mCh+CNO		Gi+Saline		Gi+CNO				N1	14.3	12.4	22.8	26	21.8	28.5	24.3	17.8	16.5	8.8						4.89054	4.3	4.5
		-62.6715	-64.2625									26.2		21		62.5986			16.3		39.7		24.7																				3.444	5.8	3.8
												25.2		49.6		66.4544			52.1		16.9		-40.8			Gi+Saline	F1	9.52381	1.72414	18.75	2.94118	3.92157	1.92308	8.10811	11.1111								1.77946	6.8	6.5
												52.9		75.7		8.10075			26.6		61.6		-10.5				F2	11.9048	0	56.25	5.88235	11.7647	0	8.10811	7.40741								2.85006		4.1
												42		74.3		80.129			16.5		22.5		28.8				N2	59.5238	63.7931	18.75	91.1765	80.3922	59.6154	54.054	62.963										6
												31.1		5.7		54.6846			12.2		8		0.7				N1	19.0476	34.4828	6.25	0	3.92157	38.4615	29.7297	18.5185
												44.2		50.8		33.6616			18.8		28		2.2
												30.2		40		26.755			14.1		14.9		-6			Gi+CNO	F1	7.14286	9.09091	20	0	4	0	2.5641	0	12.9032	0
												50		5.5		20.3118			37.1		57.3		-2.6				F2	0	18.1818	0	25	4	5.88235	10.2564	0	0	8.33333
												47.6		25.6		16.4663			53.9		44.8		23				N2	64.2857	45.4545	65	75	52	54.902	69.2308	96	80.6452	41.6667
												55.4		37.9		78.1711			1.2		16.1		18				N1	28.5714	27.2727	15	0	40	39.2157	17.9487	4	6.45161	50
												5.2		72.9		54.9003			35.3		32.5		9.1
												39		40.7		50.5115			60.7		1.5		23.9				Fig.4 H
												22.3		66					11.6		16.2						mCh+CNO	Gi+Saline	Gi+CNO
																											59.1326	40.4762	35.7143
																											65.4676	29.3103	18.1818
																											40.1575	12.5	50
																											30.6897	91.1765	75
																											25.4582	76.4706	12
																											15.2284	21.1538	15.6863
																											24.1558	24.3243	51.282
																											56.8654	44.4444	92
																											57.5872		74.1935
																											79.3258		-8.33333

## Sheet: Fig.5
	Fig.5 C					Fig.5 D					Fig.5 G					Fig.5 H
	EGFP		GtACR1			EGFP		GtACR1			Saline		CNO			Saline		CNO
	E	S	E	S		F	N	F	N		E	S	E	S		F	N	F	N
	33	146	54	219		171	100	76	121		84.64	253.2	78.04	156.96		100.64	166.92	178.32	107.52
	56	159	106	258		62	150	78	78		62.92	143.56	77.12	152.24		53.64	105.84	118.76	79.36
	114	215	68	294		100	154	122	87		37.24	198.68	34.2	279.56		77.08	114.2	104.12	161.12
	46	138	98	189		73	140	95	108		57.56	129.72	63.68	98.2		65.32	87.36	42.56	100.92
	32	312	95.8	151.92		79	228	110.24	137.12		83.88	98.8	75.32	154.12		57.72	61.52	66.52	97.8
	32	239	80.08	201.28		60	142	123.12	79.92		46.72	192.92	71.48	120.32		54.4	176.84	87.72	92
	33	79	98.24	183.68		100.72	128.24	92.08	56.96		55.72	119.36	55.4	67.2		35.6	61.84	59.5	46.7
	28	155.36	86.4	139.04		110.96	219.68	118.24	68.8		38	284.4	54	162.7		74.5	105.5	81.3	79.05
	57.8	158.5	53.56	124.4		33.72	54.8	148.5	155.6		36.6	139.2	31.9	94.4		62.7	90.2	65.8	66.1
	40.3	103.2	41.76	148.24		51	13.5	75.36	90.12		43.7	102.8	35.2	105.7		54.7	36	110	65
	63.68	119.84	56.08	167.92		51	86	90.68	85.44		45.4	96.4	29.2	90.7		68.2	111.2	37.3	44.2
	97.76	171.76	68.36	111.12		101.2	146.08	77.44	62.24		77.7	144.7	66	119		89.8	65.8	61.4	69
	48.92	91.68	54.08	148.08		58	121.2	80.32	70.24		69.1	129	29.5	111.25		56	64.3	59.3	81.2
	31.76	166.24	61.36	108.92		12.8	111.84	74.4	80.88		26.9	117	106.1	85.3		50.3	80	78.5	61.6
	40.28	97.12	44	100.44		48.48	61.28	90.68	85		29.4	236.4				70.1	121.5
	69.12	138.72	47.76	114.24		40.76	67.92	55.28	72.56
	37.44	96.16				39.84	58.8
	49.36	196.72				51.52	115.28
	50.8	160.72				81.12	70.56
	Discrimination index					Discrimination index					Discrimination index					Discrimination index
	EGFP		GtACR1			EGFP		GtACR1			Saline		CNO			Saline		CNO
	63		60			-26		23			49.8934		33.583			24.772		-24.7691
	48		42			42		0			39.0546		32.752			32.7314		-19.8869
	31		62			21		-17			68.43		78.1999			19.4061		21.49
	50		32			31		7			38.5305		21.3244			14.4354		40.6747
	81		23			49		11			8.16729		34.3445			3.18685		19.036
	76		43			40		-21			61.0082		25.464			52.9493		2.38148
	41		30			12		-24			36.3491		9.6248			26.9294		-12.0527
	69		23			33		-26			76.4268		50.1615			17.2222		-1.40318
	47		40			24		2			58.3618		49.4853			17.9856		0.227445
	44		56			-58		9			40.3413		50.0355			-20.6174		-25.7143
	31		50			26		-3			35.9661		51.2927			23.9688		8.46626
	27		24			18		-11			30.1259		28.6486			-15.4242		5.82822
	30		46			35		-7			30.2372		58.0817			6.89942		15.5872
	68		28			79		4			62.6129		-10.8673			22.7936		-12.0628
	41		39			12		-3			77.8781					26.8267
	33		41			25		14
	44					19
	60					38
	52					-7

## Sheet: Fig.6
	Fig.6 C			Fig.6 D				Fig.6 F			Fig.6 H
	ACSF	NBQX		ACSF	TTX	TTX+4-AP	80 ms	Homecage mice	Social mice		Homecage mice	Social mice
	49.1036	11.0135		46.0832	10.9987	27.7563		0.881458	0.973715		0.847479	1.50588
	102.698	11.3979		48.5289	12.2689	21.2602		0.864677	0.350181		0.218294	2.64772
	92.6306	16.2644		54.0874	14.106	28.5338		0.749317	0.491211		0.980562	3.11891
	71.1202	11.2528		125.216	12.9123	30.5172		0.476458	0.815612		0.409621	0.936105
	197.104	12.1718		38.7441	9.63378	66.5311		0.350161	0.895015		0.559317	0.611419
	36.3929	10.9477		76.6819	15.881	62.4424		1.31401	0.174116		0.412911	1.20849
	265.88	10.3945		94.9774	12.1914	84.7561		0.557282	0.650911		0.376531	0.663371
	107.361	30.87		123.501	6.95534	51.1272		0.937032	0.220067		0.594145	0.455747
	57.7567	18.8973		131.807	11.968	68.8242		0.847678	0.237463		0.338681	0.738385
				126.801	11.6336	106.203		0.536998	0.266711		0.739964	0.532411
								0.939149	0.555434		0.653042	0.938939
								0.656024	0.175438		0.470288	0.658028
								0.444278	0.268333		0.394905	1.42283
								0.339655	0.261014		1.04818
									0.60554		0.313252
									0.444006
									0.725107
							120 ms	1.31805	0.889413
								1.6301	0.405374
								0.975482	2.33064
								1.58071	0.792103
								0.94826	0.806051
								0.163658	0.745208
								0.719138	0.915641
								1.7298	0.706481
								1.29279	0.233121
								1.97633	0.48316
								3.35977	0.64128
								1.94765	1.23731
								0.788911	0.869902
								0.982023	2.91674
									0.395439
									1.47542
									0.636305

## Sheet: Fig.7
		Fig.7 C										Fig.7 E							Fig.7 F								Fig.7 G											Fig.7 J				Fig.7 K
frequency	ACSF	70 pA	20	0	15	5	15	20	0	7		mCh+CNO		Gi+Saline		Gi+CNO			mCh+CNO		Gi+Saline		Gi+CNO			mCh+CNO	F1	8	15.6	12	17.3	24.8	16.6	12.2	19.9			mCh+CNO	Gi+Saline	Gi+CNO		mCh+CNO	Gi+Saline	Gi+CNO
		120 pA	25	10	22	15	20	27	7	15		E	S	E	S	E	S		F	N	F	N	F	N			F2	26.1	5.1	18.5	20	18.8	13.8	24.5	20.3			56.4434	64.2857	64.7059	Time in center	82.9416	51	51
		170 pA	30	22	27	22	22	32	17	20		69.285	198.534	95	226.5	70.4	254.8		57.8443	189.934	136.6	167	123.5	181.9			F3	17.4	14.4	19.2	21.5	3.8	28.3	19.3	20.2			52.6431	55.5556	57.1429		32.4576	28.4	33.6
		220 pA	35	27	30	27	22	37	22	27		49.2836	188.413	69	277.8	78.2	293.3		107.688	115.768	164.1	152.4	123.1	263.9			N1	48.6	64.9	50.4	41.2	52.6	41.3	44	39.6			64.4722	44	58.3333		78.9703	25.4	18.4
												114.729	138.41	48.7	360.3	50.1	368.3		53.7639	131.209	122.2	250.3	148.5	161.7														55.1658	100	54.1667		54.1623	36.7	39.8
	CNO	70 pA	0	0	0	0	0	0	0	0		65.1249	170.172	73.4	311.8	107.7	240.2		48.8037	216.896	109.5	170.9	201.7	172.3		Gi+Saline	F1	31.71	6.67	34.38	8.7	31.58	7.69	8	29.63			58.1248	75	64.2857		57.1902	56.3	26.4
		120 pA	12	0	0	2	15	0	0	0		82.1665	98.4066	37.3	344.5	111.4	358.4		78.006	111.527	101.4	228.1	156.4	267.6			F2	2.44	13.33	6.25	10.87	15.79	7.69	12	3.7			62.8642	50	100		17.0454	33	95.3
		170 pA	25	2	7	15	20	0	7	7		90.5274	147.451	75.3	284	57.1	185.2		119.689	156.012	106	243.3	115.3	76.8			F3	2.44	23.33	21.88	0	26.32	7.69	8	3.7			75.804	64.7059	50		23.5258	53.3	10.2
		220 pA	35	17	17	25	22	0	15	17		73.4457	195.214	120.2	259.6	111.7	250.3		124.97	158.972	82.7	282.1	144.7	202.1			N1	63.41	56.67	37.5	80.43	26.32	76.92	72	62.96			82.6972		55.5556		66.9154	30.5	33.5
												60.1647	210.336	63.3	237.7	148	175.1		137.451	174.414	78	204.3	142.3	166.3														49.6255				56.8174		33.7
												26.0012	143.45	68.6	281.5	66.2	262.4		34.4027	153.052	120.2	293.7	164.8	147.4		Gi+CNO	F1	6.89655	13.3333	18.1818	15	9.09091	5.17241	38.8889	14.2857	26.6667
		Vm										29.1223	93.2468			109.5	224.6		71.9258	175.613			167.7	179.7			F2	13.7931	6.66667	13.6364	10	4.54545	1.72414	5.55556	14.2857	13.3333
		-61	-65																								F3	31.0345	6.66667	13.6364	20	13.6364	1.72414	0	28.5714	6.66667
		-61	-64																								N1	48.2759	73.3333	54.5455	55	72.7273	91.3793	55.5556	42.8571	53.3333					Speed	4.39609	5.3	3.9
		-59	-66																																							6.50808	4.8	2.9
		-70	-75																								Fig.7 H															5.85021	4.9	4.1
		-64	-68																							mCh+CNO	F1	11.6	7.6	5.8	14.4	6.3	4	27	16.8							4.55243	6.7	5.6
		-69	-71																								F2	0	20.1	15.9	12.7	13.7	12.8	22.3	29.1							7.17619	3.9	3.6
		-72	-75									Discrimination index							Discrimination index								N2	66.9	62.1	57	53	68.8	54.4	35.2	35.5							2.95156	4.5	6.6
		-63	-66									mCh+CNO		Gi+Saline		Gi+CNO			mCh+CNO		Gi+Saline		Gi+CNO				N1	21.5	10.3	21.3	19.9	11.2	28.9	15.4	18.7							2.62838	3.6	2.9
												48.3		40.9		56.7036			53.3		10		19.1																			5.25754	4	4.4
												58.5		60.2		57.9004			3.6		-3.7		36.4			Gi+Saline	F1	18.75	23.33	27.78	23.29	31.25	20	11.43	12.73							5.17904		5.7
												9.4		76.2		76.0516			41.9		34.4		4.3				F2	12.5	36.67	11.11	8.22	12.5	4	11.43	16.36
												44.6		61.9		38.0857			63.3		21.9		-7.9				N2	62.5	26.67	50	47.95	43.75	60	54.29	9.09
												9		80.5		52.5756			17.7		38.5		26.2				N1	6.25	13.33	11.11	20.55	12.5	16	22.86	61.82
												23.9		58.1		52.8683			13.2		39.3		-20
												45.3		36.7		38.2873			12		54.7		16.6			Gi+CNO	F1	22.2222	10.5263	46.1538	22.2222	28.125	8.33333	11.1111	3.27869	2.5641
												55.5		57.9		8.3875			11.9		44.7		7.8				F2	14.8148	15.7895	26.9231	11.1111	25	20.8333	22.2222	4.91803	2.5641
												69.3		60.8		59.7079			63.3		41.9		-5.6				N2	51.8518	57.8947	11.5385	22.2222	31.25	45.8333	38.8889	63.9344	69.2308
												52.4				34.4508			41.9				3.5				N1	11.1111	15.7895	15.3846	44.4444	15.625	25	27.7778	27.8688	25.641
																											Fig.7 I
																											mCh+CNO	Gi+Saline	Gi+CNO
																											51.4019	40.4762	35.7143
																											71.5356	29.3103	18.1818
																											45.679	12.5	50
																											45.4545	91.1765	75
																											71.9512	76.4706	12
																											30.6878	21.1538	15.6863
																											39.0663	24.3243	51.282
																											31.0345	44.4444	92
																													74.1935

## Sheet: Fig.8
	Fig.8 B			Fig.8 F							Fig.8 G
	ACSF	NBQX		mCh+CNO		Gi+Saline		Gi+CNO			mCh+CNO		Gi+Saline		Gi+CNO
	13.6535	4.47201		E	S	E	S	E	S		F	N	F	N	F	N
	233.005	8.81685		23.84	38.84	30	115.2	58	118.1		13.92	47.92	62.1	48.6	76.3	92.8
	49.6365	4.52332		58.12	70.24	72.9	107.9	59.6	85.9		46.84	75.64	46.8	70.4	45.6	34.6
	109.071	35.4419		91.92	112.08	70.8	100.2	60.6	100.1		70.96	145.28	40.7	64.2	63.2	62.5
	46.0757	6.06551		106.08	147.92	63.9	135.5	39.2	153.4		87.68	98.32	28.8	35.5	74.7	66.1
	55.6234	7.04815		27.6	82.08	50.9	102.1	33.1	102		72.32	95.52	60.1	68.8	54.3	36.8
	38.831	6.24598		54.16	89.04	53.2	101.1	48.8	151.9		48.4	77.04	47.1	79.5	53.7	88.2
	91.0346	12.4022		92.52	118.4	48.5	157.5	22	99.5		50.2043	87.4466	69.3	97.6	81.7	110.2
				34.2425	92.5667	63.8	88.3	26	110.4		91.609	114.807	63.3	95.9	58.4	74.2
				35.5227	127.45	64.6	162.9	60.2	83.6		90.208	105.049	48	97.5	62.4	94.5
				31.68	71.2	48.3	61.3	18	87.6		58.72	66.96	66.2	53.3	24.9	24.8
				42.2436	58.4839	87.2	94.5	46.6	86.7		93.92	108.4	65.2	89.5	51.9	44.7
				39.28	136.72	61.2	74	56.4	59.2		78.4	84.88	50	64.8	66.8	100.1
				61.7662	94.565	25.2	62.4	46.3	77.6		54.6442	119.049	44	108.7	105.7	46.5
				47.4039	135.29	55.1	90.2	20.9	101.9		81.2865	99.4075	40.5	90.2	54.6	75.9
						59.6	95.2	58.7	109.7				29.4	80.3	50.4	75.8
						40.7	71.4	48.1	66.9				61.7	82.9	67.1	74.8
						46.3	88.2						24.9	80.6
				Discrimination index							Discrimination index
				mCh+CNO		Gi+Saline		Gi+CNO			mCh+CNO		Gi+Saline		Gi+CNO
				23.9311		58.6777		34.1283			54.9806		-12.1951		9.75754
				9.44219		19.3584		18.0869			23.514		20.1365		-13.7157
				9.88235		17.193		24.58			34.3692		22.4023		-0.55688
				16.4724		35.9077		59.2939			5.72043		10.4199		-6.10795
				49.6718		33.4641		50.9914			13.8227		6.74942		-19.2097
				24.3575		31.0434		51.3702			22.8316		25.624		24.3129
				12.2701		52.9126		63.8459			27.0556		16.9563		14.8515
				45.9937		16.1078		61.9355			11.2383		20.4774		11.9155
				56.4066		43.239		16.2726			7.60075		34.0206		20.4589
				38.4137		11.8613		65.9848			6.55633		-10.795		-0.20121
				16.123		4.01761		30.093			7.15698		15.7078		-7.45342
				55.3636		9.46746		2.42214			3.96864		12.892		19.9521
				20.9803		42.4658		25.2825			37.0796		42.3707		-38.8962
				48.1057		24.1569		65.9609			10.0286		38.026		16.3447
						22.9775		30.285					46.3993		20.1268
						27.4349		16.3478					14.6611		5.44122
						31.1534							52.7962

## Sheet: Supp.1
		Supp.1 B
		OB	OFC	AON	mPFC	APC	LS	PVN	PVT	BLA	Hipp	SuM	LEC
		1357.23	914.299	581.028	372.528	1521.82	380.76	1102.89	1060.55	218.277	479.378	295.216	412.698
		1688.92	677.794	608.304	347.296	1667.81	457.675	1055.62	945.403	179.825	689.62	279.222	357.711
		1702.88	666.161	796.917	449.846	1206.13	535.715	637.59	1228.98	126.364	434.068	294.926	238.019
		1357.98	522.87	868.385	453.618	1331.1	722.62	562.124	1034.14	311.447	407.643	194.68	362.48
		1813.74	477.285	641.409	450.658	1025.16	505.28	1088.13	888.949	176.953	326.88	407.814	289.215
		1755.88	458.824	1041.36	502.07	1862.66	590.324	724.974	664.448	175.078	433.286	269.273	385.699
		1929.17	425.958	574.512	609.146		358.805						258.671
		1832.27		811.997	557.684		317.886

## Sheet: Supp.2
	Supp.2 B			Supp.2 D			Supp.2 F			Supp. 2 H					Supp.2 L					Supp.2 P
	Empty	Stimulus		Familiar	Novel		Familiar 1	Familiar 2		Empty		Stimulus			Familiar		Novel			Familiar 1		Familiar 2
	7	40		26	99		13	4		Pre	During	Pre	During		Pre	During	Pre	During		Pre	During	Pre	During
	9	62		44	126		31	114		124.786	121.028	121.804	125.08		116.823	115.005	123.567	114.11		115.409	110.372	116.317	115.869
	19	116		11	18		63	58		158.196	150.212	144.823	155.373		184.967	157.488	151.2	153.225		160.106	152.994	159.779	164.178
	2	19		10	42		131	152		60.8138	59.2164	64.3407	59.6118		52.5818	63.5758	59.826	63.7929		65.8541	63.3153	59.5838	66.9918
	107	149		11	29		39	63		73.4305	72.7688	75.6873	78.5069		74.5415	73.8208	72.4188	73.031		72.3935	73.7834	70.0679	72.9267
	96	55		155	170		153	18		52.5477	48.6343	49.1777	47.083		100.125	96.3431	105.517	98.516		105.004	95.0127	95.5172	103.593
	65	273		55	48		70.1	55.8		107.604	101.026	97.4531	102.483		104.65	109.211	112.241	119.214		120.49	116.427	116.165	118.364
	21	116		90	162		48.6	75.6		78.9242	64.726	61.2057	61.564		125.036	131.236	136.303	137.076		140.544	148.277	136.03	147.231
	10	121		51	53		77.6	79.3		73.726	76.6298	73.1489	75.5161		93.5077	104.35	99.8111	117.246		58.5171	56.3936	57.3785	53.1405
				20	33					242.611	253.156	244.794	246.524		83.8175	61.8675	76.9102	78.0466		94.3545	87.7953	92.1822	91.071
															91.6596	85.667	128.48	94.7809
										Supp.2 J					Supp.2 N					Supp.2 R
										Empty		Stimulus			Familiar		Novel			Familiar 1		Familiar 2
										Pre	During	Pre	During		Pre	During	Pre	During		Pre	During	Pre	During
										85.8601	85.4213	87.5114	83.862		83.3694	84.9736	86.1115	81.8903		85.8273	86.846	84.1328	88.4661
										85.6965	85.8703	86.294	86.2417		85.6676	85.802	85.698	85.7402		84.9782	86.0044	83.7081	85.3729
										87.2927	87.4504	87.0293	86.7711		87.0741	85.5633	87.3167	85.5356		86.2483	86.6491	86.5993	86.6278
										85.3021	85.6466	85.2816	86.077		84.7798	84.9177	86.7737	85.2714		85.7697	86.3488	84.7373	86.1106
										87.0132	86.9348	87.0447	86.774		83.9699	84.8807	84.7734	83.4617		84.0298	83.1119	83.6093	82.2388
										80.0208	82.309	83.011	82.3572		81.757	81.4126	80.488	81.1409		80.336	81.7674	80.9917	80.829
										84.7567	85.727	85.3966	84.7518		84.1799	84.4919	82.9528	84.5219		80.4235	78.7097	80.0041	77.8757
										85.2871	84.428	85.9118	85.4544		72.6388	72.0874	71.7828	71.2055		77.5377	81.3423	78.8048	79.5094
										77.0087	75.9679	78.4076	76.6178		85.076	84.9269	85.4113	84.3182		77.9793	81.483	79.995	80.9138
															85.5282	85.655	84.9874	85.6358

[truncated: 6 more sheets: Supp.4, Supp.5, Supp.7, Supp.8, Supp.9, Supp.10]
